# Supplementary material for: Supplementation with Vitis vinifera Jingzaojing Leaf and Shoot Extract Improves Exercise Endurance in Mice
Source: Nutrients. 2022 Sep 28;14(19):4033. doi: 10.3390/nu14194033 (PMC9573418; doi:10.3390/nu14194033)
Supplement: Supplementary file 1 [file nutrients-14-04033-s001.zip]

Archive with 1 entries (1 files):
- nutrients-1932377-supplementary.pdf
